# Supplementary material for: The Power of Movement: Linking Physical Activity with Nutritional Health and Blood Sugar Balance in a Dalmatian Type 2 Diabetic Population
Source: Nutrients. 2025 Jan 4;17(1):187. doi: 10.3390/nu17010187 (PMC11722635; doi:10.3390/nu17010187)
Supplement: Supplementary file 1 [file nutrients-17-00187-s001.zip]

Archive with 1 entries (1 files):
- nutrients-3399363-supplementary.pdf
